# Supplementary material for: Cationic Glucan Dendrimer Gel-Mediated Local Delivery of Anti-OC-STAMP-siRNA for Treatment of Pathogenic Bone Resorption
Source: Gels. 2024 May 31;10(6):377. doi: 10.3390/gels10060377 (PMC11202495; doi:10.3390/gels10060377)
Supplement: Supplementary file 1 [file gels-10-00377-s001.zip]

Archive with 1 entries (1 files):
- gels-2918012-supplementary.pdf
